# Supplementary material for: Distribution and Evolutionary History of Sialic Acid Catabolism in the Phylum Actinobacteria
Source: Microbiol Spectr. 2022 Jan 12;10(1):e02380-21. doi: 10.1128/spectrum.02380-21 (PMC8754123; doi:10.1128/spectrum.02380-21)
Supplement: SUPPLEMENTAL FILE 1 — Supplemental material. Download SPECTRUM02380-21_Supp_1_seq11.xlsx, XLSX file, 0.05 MB [file spectrum02380-21_supp_1_seq11.xlsx]

## Sheet: Table S1
Table S1. Distribution of putative sialic acid catabolism among actinobacterial families and genera.
Class	Order	Family							Genus
		Name	All strains			Type strains			Name	All strains			Type strains
			No. of strains	No. of strains with SACa	Positive rateb	No. of strains	No. of strains with SACa	Positive rateb		No. of strains	No. of strains with SACa	Positive rateb	No. of strains	No. of strains with SACa	Positive rateb
Acidimicrobiia	Acidimicrobiales	Acidimicrobiaceae	3	0	0	3	0	0	Acidithrix	1	0	-	1	0	-
									Ferrimicrobium	1	0	-	1	0	-
									Ferrithrix	1	0	-	1	0	-
	Iamiales	Ilumatobacteraceae	4	0	0	4	0	0	Desertimonas	1	0	-	1	0	-
									Ilumatobacter	3	0	0	3	0	0
Actinomycetia	Acidothermales	Acidothermaceae	1	0	-	1	0	-	Acidothermus	1	0	-	1	0	-
	Actinocatenisporales	Actinocatenisporaceae	1	0	-	1	0	-	Actinocatenispora	1	0	-	1	0	-
	Actinomycetales	Actinomycetaceae	184	145	0.788043	47	34	0.723404	Actinomyces	97	87	0.896907	24	20	0.833333
									Boudabousia	4	2	0.5	3	2	0.666667
									Bowdeniella	2	1	-	1	1	-
									Buchananella	3	3	1	1	1	-
									Gleimia	8	1	0.125	2	1	-
									Mobiluncus	11	7	0.636364	2	1	-
									Schaalia	45	36	0.8	10	6	0.6
									Varibaculum	7	1	0.142857	3	1	0.333333
									Winkia	7	7	1	1	1	-
		Arcanobacteriaceae	45	34	0.755556	18	11	0.611111	Actinobaculum	6	6	1	2	2	-
									Actinotignum	7	7	1	4	4	1
									Arcanobacterium	8	2	0.25	4	1	0.25
									Flaviflexus	3	1	0.333333	2	0	-
									Fudania	2	0	-	1	0	-
									Neoactinobaculum	1	0	-	1	0	-
									Peptidiphaga	2	2	-	1	1	-
									Trueperella	16	16	1	3	3	1
	Antricoccales	Antricoccaceae	4	0	0	3	0	0	Antricoccus	1	0	-	1	0	-
									Cumulibacter	3	0	0	2	0	-
	Beutenbergiales	Beutenbergiaceae	7	1	0.142857	5	1	0.2	Beutenbergia	1	1	-	1	1	-
									Miniimonas	2	0	-	1	0	-
									Salana	2	0	-	1	0	-
									Serinibacter	2	0	-	2	0	-
	Bifidobacteriales	Bifidobacteriaceae	748	187	0.25	91	24	0.263736	Alloscardovia	14	10	0.714286	4	4	1
									Bifidobacterium	651	129	0.198157	79	18	0.227848
									Gardnerella	75	48	0.64	4	2	0.5
									Parascardovia	3	0	0	1	0	-
									Pseudoscardovia	2	0	-	2	0	-
									Scardovia	3	0	0	1	0	-
	Bogoriellales	Bogoriellaceae	13	1	0.0769231	8	1	0.125	Bogoriella	1	0	-	1	0	-
									Georgenia	12	1	0.0833333	7	1	0.142857
	Brevibacteriales	Brevibacteriaceae	70	33	0.471429	13	4	0.307692	Brevibacterium	70	33	0.471429	13	4	0.307692
	Catenulisporales	Actinospicaceae	1	0	-	1	0	-	Actinospica	1	0	-	1	0	-
		Catenulisporaceae	1	0	-	1	0	-	Catenulispora	1	0	-	1	0	-
	Cellulomonadales	Actinotaleaceae	8	1	0.125	4	0	0	Actinotalea	5	0	0	2	0	-
									Pseudactinotalea	3	1	0.333333	2	0	-
		Cellulomonadaceae	51	1	0.0196078	25	0	0	Cellulomonas	51	1	0.0196078	25	0	0
		Jonesiaceae	12	2	0.166667	10	2	0.2	Flavimobilis	3	1	0.333333	3	1	0.333333
									Jonesia	3	0	0	2	0	-
									Sanguibacter	5	1	0.2	4	1	0.25
									Timonella	1	0	-	1	0	-
		Oerskoviaceae	10	6	0.6	4	2	0.5	Oerskovia	6	6	1	2	2	-
									Paraoerskovia	2	0	-	1	0	-
									Sediminihabitans	2	0	-	1	0	-
		Promicromonosporaceae	52	7	0.134615	18	1	0.0555556	Antribacter	1	0	-	1	0	-
									Cellulosimicrobium	22	6	0.272727	3	0	0
									Isoptericola	7	0	0	2	0	-
									Krasilnikoviella	1	0	-	1	0	-
									Luteimicrobium	2	0	-	1	0	-
									Myceligenerans	1	0	-	1	0	-
									Promicromonospora	10	1	0.1	2	1	-
									Rarobacter	3	0	0	2	0	-
									Xylanimonas	5	0	0	5	0	0
	Cryptosporangiales	Cryptosporangiaceae	3	0	0	3	0	0	Cryptosporangium	3	0	0	3	0	0
	Demequinales	Demequinaceae	28	0	0	17	0	0	Demequina	28	0	0	17	0	0
	Dermabacterales	Dermabacteraceae	34	21	0.617647	12	8	0.666667	Brachybacterium	33	20	0.606061	11	7	0.636364
									Devriesea	1	1	-	1	1	-
	Dermatophilales	Arsenicicoccaceae	3	0	0	1	0	-	Arsenicicoccus	3	0	0	1	0	-
		Dermacoccaceae	23	2	0.0869565	11	1	0.0909091	Barrientosiimonas	1	0	-	1	0	-
									Branchiibius	1	0	-	1	0	-
									Calidifontibacter	1	1	-	1	1	-
									Demetria	1	0	-	1	0	-
									Dermacoccus	13	0	0	2	0	-
									Leekyejoonella	1	0	-	1	0	-
									Luteipulveratus	2	0	-	2	0	-
									Rudaeicoccus	1	0	-	1	0	-
									Yimella	2	1	-	1	0	-
		Dermatophilaceae	8	2	0.25	6	1	0.166667	Austwickia	2	2	-	1	1	-
									Dermatophilus	2	0	-	1	0	-
									Kineosphaera	1	0	-	1	0	-
									Mobilicoccus	2	0	-	2	0	-
									Piscicoccus	1	0	-	1	0	-
		Intrasporangiaceae	61	5	0.0819672	32	4	0.125	Humibacillus	2	0	-	1	0	-
									Intrasporangium	3	2	0.666667	2	1	-
									Janibacter	13	0	0	7	0	0
									Knoellia	8	2	0.25	6	2	0.333333
									Kribbia	1	0	-	1	0	-
									Lapillicoccus	1	1	-	1	1	-
									Marihabitans	1	0	-	1	0	-
									Ornithinibacter	1	0	-	1	0	-
									Ornithinicoccus	3	0	0	3	0	0
									Oryzihumus	1	0	-	1	0	-
									Pedococcus	6	0	0	1	0	-
									Phycicoccus	4	0	0	3	0	0
									Segeticoccus	1	0	-	1	0	-
									Terrabacter	12	0	0	1	0	-
									Terracoccus	1	0	-	1	0	-
									Tetrasphaera	3	0	0	1	0	-
		Ornithinimicrobiaceae	19	3	0.157895	10	2	0.2	Ornithinimicrobium	8	3	0.375	5	2	0.4
									Serinicoccus	11	0	0	5	0	0
	Frankiales	Frankiaceae	30	0	0	11	0	0	Frankia	30	0	0	11	0	0
	Geodermatophilales	Geodermatophilaceae	72	0	0	34	0	0	Blastococcus	29	0	0	7	0	0
									Geodermatophilus	24	0	0	17	0	0
									Klenkia	6	0	0	4	0	0
									Modestobacter	13	0	0	6	0	0
	Glycomycetales	Glycomycetaceae	16	0	0	14	0	0	Glycomyces	12	0	0	10	0	0
									Haloglycomyces	1	0	-	1	0	-
									Stackebrandtia	3	0	0	3	0	0
	Jatrophihabitantales	Jatrophihabitantaceae	4	0	0	1	0	-	Jatrophihabitans	4	0	0	1	0	-
	Jiangellales	Jiangellaceae	17	0	0	13	0	0	Haloactinopolyspora	1	0	-	1	0	-
									Jiangella	11	0	0	8	0	0
									Phytoactinopolyspora	5	0	0	4	0	0
	Kineosporiales	Kineosporiaceae	13	0	0	6	0	0	Angustibacter	1	0	-	0	0	-
									Kineococcus	6	0	0	3	0	0
									Kineosporia	1	0	-	1	0	-
									Pseudokineococcus	1	0	-	1	0	-
									Quadrisphaera	4	0	0	1	0	-
	Microbacteriales	Microbacteriaceae	792	53	0.0669192	173	12	0.0693642	Agreia	9	0	0	2	0	-
									Agrococcus	10	0	0	6	0	0
									Agromyces	39	5	0.128205	16	1	0.0625
									Amnibacterium	3	0	0	3	0	0
									Aquiluna	2	0	-	0	0	-
									Aurantimicrobium	3	0	0	1	0	-
									Canibacter	1	0	-	0	0	-
									Chryseoglobus	1	0	-	0	0	-
									Clavibacter	40	0	0	6	0	0
									Cnuibacter	2	0	-	1	0	-
									Compostimonas	1	0	-	1	0	-
									Cryobacterium	82	9	0.109756	14	2	0.142857
									Curtobacterium	111	3	0.027027	2	0	-
									Diaminobutyricibacter	2	0	-	1	0	-
									Diaminobutyricimonas	1	0	-	1	0	-
									Frigoribacterium	18	0	0	1	0	-
									Frondihabitans	6	1	0.166667	1	0	-
									Galbitalea	1	0	-	1	0	-
									Glaciibacter	2	0	-	1	0	-
									Glaciihabitans	2	0	-	2	0	-
									Gryllotalpicola	2	0	-	2	0	-
									Gulosibacter	7	0	0	4	0	0
									Herbiconiux	3	0	0	2	0	-
									Homoserinimonas	2	0	-	1	0	-
									Humibacter	2	0	-	1	0	-
									Klugiella	1	0	-	1	0	-
									Labedella	4	0	0	4	0	0
									Lacisediminihabitans	1	0	-	1	0	-
									Leifsonia	22	1	0.0454545	3	0	0
									Leucobacter	24	0	0	11	0	0
									Marisediminicola	1	0	-	1	0	-
									Microbacterium	231	29	0.125541	44	5	0.113636
									Microcella	5	0	0	2	0	-
									Microterricola	7	2	0.285714	3	2	0.666667
									Mycetocola	10	0	0	6	0	0
									Naasia	1	0	-	1	0	-
									Okibacterium	2	0	-	1	0	-
									Planctomonas	2	0	-	1	0	-
									Plantibacter	13	0	0	1	0	-
									Pontimonas	1	0	-	1	0	-
									Protaetiibacter	4	0	0	1	0	-
									Pseudoclavibacter	12	0	0	4	0	0
									Puzihella	1	0	-	0	0	-
									Rathayibacter	73	0	0	7	0	0
									Rhodoglobus	3	0	0	2	0	-
									Rhodoluna	5	0	0	3	0	0
									Salinibacterium	7	0	0	3	0	0
									Schumannella	2	0	-	0	0	-
									Subtercola	6	3	0.5	2	2	-
									Yonghaparkia	2	0	-	0	0	-
	Micrococcales	Micrococcaceae	499	121	0.242485	81	19	0.234568	Acaricomes	1	0	-	1	0	-
									Arthrobacter	110	36	0.327273	20	9	0.45
									Auritidibacter	4	0	0	1	0	-
									Citricoccus	4	0	0	1	0	-
									Enteractinococcus	2	0	-	2	0	-
									Galactobacter	2	0	-	2	0	-
									Glutamicibacter	34	20	0.588235	5	1	0.2
									Haematomicrobium	1	0	-	1	0	-
									Kocuria	69	6	0.0869565	13	2	0.153846
									Micrococcus	74	2	0.027027	3	0	0
									Neomicrococcus	1	0	-	0	0	-
									Nesterenkonia	17	1	0.0588235	9	0	0
									Paenarthrobacter	27	26	0.962963	2	2	-
									Paeniglutamicibacter	5	3	0.6	1	0	-
									Pseudarthrobacter	48	21	0.4375	5	3	0.6
									Pseudoglutamicibacter	4	0	0	0	0	-
									Psychromicrobium	1	0	-	1	0	-
									Renibacterium	2	0	-	1	0	-
									Rothia	81	4	0.0493827	5	1	0.2
									Sinomonas	7	0	0	5	0	0
									Tersicoccus	2	2	-	1	1	-
									Yaniella	1	0	-	1	0	-
									Zhihengliuella	2	0	-	1	0	-
	Micromonosporales	Micromonosporaceae	270	33	0.122222	103	10	0.0970874	Actinoplanes	21	1	0.047619	14	1	0.0714286
									Allorhizocola	1	0	-	1	0	-
									Asanoa	3	0	0	3	0	0
									Catellatospora	4	0	0	4	0	0
									Catelliglobosispora	1	0	-	1	0	-
									Catenuloplanes	1	0	-	1	0	-
									Couchioplanes	1	0	-	1	0	-
									Dactylosporangium	1	0	-	1	0	-
									Hamadaea	1	0	-	1	0	-
									Krasilnikovia	1	0	-	1	0	-
									Micromonospora	155	32	0.206452	67	9	0.134328
									Plantactinospora	5	0	0	0	0	-
									Pseudosporangium	1	0	-	1	0	-
									Salinispora	74	0	0	7	0	0
	Motilibacterales	Motilibacteraceae	2	0	-	2	0	-	Motilibacter	2	0	-	2	0	-
	Mycobacteriales	Corynebacteriaceae	480	173	0.360417	107	35	0.327103	Corynebacterium	480	173	0.360417	107	35	0.327103
		Dietziaceae	23	0	0	8	0	0	Dietzia	23	0	0	8	0	0
		Gordoniaceae	91	0	0	42	0	0	Gordonia	74	0	0	32	0	0
									Jongsikchunia	1	0	-	1	0	-
									Williamsia	16	0	0	9	0	0
		Hoyosellaceae	3	0	0	2	0	-	Hoyosella	3	0	0	2	0	-
		Mycobacteriaceae	738	4	0.00542005	149	2	0.0134228	Mycobacterium	354	0	0	74	0	0
									Mycobacteroides	157	0	0	10	0	0
									Mycolicibacillus	4	0	0	2	0	-
									Mycolicibacter	25	0	0	10	0	0
									Mycolicibacterium	198	4	0.020202	53	2	0.0377358
		Nocardiaceae	406	60	0.147783	111	3	0.027027	Aldersonia	1	0	-	1	0	-
									Millisia	1	0	-	1	0	-
									Nocardia	132	0	0	76	0	0
									Rhodococcus	269	60	0.223048	31	3	0.0967742
									Skermania	2	0	-	1	0	-
									Smaragdicoccus	1	0	-	1	0	-
		Segniliparaceae	2	0	-	2	0	-	Segniliparus	2	0	-	2	0	-
		Tomitellaceae	3	0	0	1	0	-	Tomitella	3	0	0	1	0	-
		Tsukamurellaceae	13	0	0	7	0	0	Tsukamurella	13	0	0	7	0	0
	Nakamurellales	Nakamurellaceae	7	1	0.142857	6	1	0.166667	Nakamurella	7	1	0.142857	6	1	0.166667
	Propionibacteriales	Actinopolymorphaceae	3	0	0	3	0	0	Actinopolymorpha	2	0	-	2	0	-
									Thermasporomyces	1	0	-	1	0	-
		Kribbellaceae	24	1	0.0416667	9	1	0.111111	Kribbella	24	1	0.0416667	9	1	0.111111
		Nocardioidaceae	145	3	0.0206897	65	2	0.0307692	Aeromicrobium	30	0	0	11	0	0
									Marmoricola	9	0	0	7	0	0
									Mumia	2	0	-	2	0	-
									Nocardioides	104	3	0.0288462	45	2	0.0444444
		Propionibacteriaceae	137	16	0.116788	52	11	0.211538	Acidipropionibacterium	12	0	0	5	0	0
									Aestuariimicrobium	1	0	-	1	0	-
									Arachnia	5	0	0	2	0	-
									Auraticoccus	3	0	0	2	0	-
									Brevilactibacter	2	2	-	2	2	-
									Cutibacterium	30	0	0	7	0	0
									Desertihabitans	2	0	-	2	0	-
									Granulicoccus	1	0	-	1	0	-
									Luteococcus	2	1	-	1	1	-
									Microlunatus	8	1	0.125	6	1	0.166667
									Micropruina	1	0	-	1	0	-
									Naumannella	11	0	0	2	0	-
									Nigerium	1	0	-	1	0	-
									Propionibacterium	33	0	0	4	0	0
									Propionicicella	1	0	-	1	0	-
									Propioniciclava	1	1	-	1	1	-
									Propionicimonas	1	0	-	1	0	-
									Propioniferax	1	0	-	1	0	-
									Propionimicrobium	4	0	0	1	0	-
									Raineyella	2	0	-	1	0	-
									Tessaracoccus	15	11	0.733333	9	6	0.666667
	Pseudonocardiales	Pseudonocardiaceae	247	9	0.0364372	169	3	0.0177515	Actinoalloteichus	6	0	0	4	0	0
									Actinocrispum	1	0	-	1	0	-
									Actinokineospora	15	1	0.0666667	12	0	0
									Actinomycetospora	3	0	0	3	0	0
									Actinophytocola	3	0	0	3	0	0
									Actinopolyspora	11	1	0.0909091	8	0	0
									Actinosynnema	4	0	0	2	0	-
									Allokutzneria	2	0	-	1	0	-
									Amycolatopsis	79	3	0.0379747	51	1	0.0196078
									Crossiella	1	0	-	1	0	-
									Gandjariella	1	0	-	1	0	-
									Goodfellowiella	2	0	-	1	0	-
									Haloechinothrix	2	0	-	1	0	-
									Halopolyspora	1	0	-	1	0	-
									Herbihabitans	1	0	-	1	0	-
									Kibdelosporangium	5	0	0	2	0	-
									Kutzneria	2	0	-	2	0	-
									Labedaea	1	0	-	1	0	-
									Lentzea	19	0	0	16	0	0
									Prauserella	14	0	0	11	0	0
									Pseudonocardia	30	0	0	16	0	0
									Saccharomonospora	11	1	0.0909091	7	1	0.142857
									Saccharopolyspora	16	3	0.1875	10	1	0.1
									Saccharothrix	9	0	0	7	0	0
									Sciscionella	2	0	-	1	0	-
									Streptoalloteichus	1	0	-	1	0	-
									Tamaricihabitans	1	0	-	1	0	-
									Thermocrispum	2	0	-	2	0	-
									Umezawaea	2	0	-	1	0	-
	Ruaniales	Ruaniaceae	8	3	0.375	2	1	-	Haloactinobacterium	5	0	0	1	0	-
									Ruania	3	3	1	1	1	-
	Sporichthyales	Sporichthyaceae	1	0	-	1	0	-	Sporichthya	1	0	-	1	0	-
	Streptomycetales	Streptomycetaceae	1286	184	0.143079	265	25	0.0943396	Embleya	4	1	0.25	2	1	-
									Kitasatospora	54	7	0.12963	13	3	0.230769
									Streptacidiphilus	14	1	0.0714286	11	1	0.0909091
									Streptomyces	1214	175	0.144152	239	20	0.083682
	Streptosporangiales	Nocardiopsaceae	59	2	0.0338983	33	2	0.0606061	Actinorugispora	1	0	-	1	0	-
									Allonocardiopsis	1	0	-	1	0	-
									Allosalinactinospora	1	0	-	1	0	-
									Haloactinospora	1	0	-	1	0	-
									Lipingzhangella	1	0	-	0	0	-
									Marinactinospora	1	0	-	1	0	-
									Marinitenerispora	2	0	-	1	0	-
									Murinocardiopsis	1	0	-	1	0	-
									Nocardiopsis	43	2	0.0465116	22	2	0.0909091
									Streptomonospora	3	0	0	1	0	-
									Thermobifida	4	0	0	3	0	0
		Streptosporangiaceae	75	7	0.0933333	48	4	0.0833333	Acrocarpospora	3	0	0	3	0	0
									Bailinhaonella	1	0	-	1	0	-
									Herbidospora	8	0	0	5	0	0
									Microbispora	13	1	0.0769231	5	0	0
									Microtetraspora	4	0	0	4	0	0
									Nonomuraea	28	1	0.0357143	16	0	0
									Planobispora	1	0	-	0	0	-
									Planomonospora	1	0	-	1	0	-
									Sinosporangium	1	0	-	1	0	-
									Sphaerimonospora	2	0	-	1	0	-
									Sphaerisporangium	1	0	-	1	0	-
									Spongiactinospora	2	0	-	2	0	-
									Streptosporangium	7	4	0.571429	5	3	0.6
									Thermoactinospora	1	0	-	1	0	-
									Thermopolyspora	1	0	-	1	0	-
									Thermostaphylospora	1	1	-	1	1	-
		Thermobispora_f	1	0	-	1	0	-	Thermobispora	1	0	-	1	0	-
		Thermomonosporaceae	60	10	0.166667	36	7	0.194444	Actinoallomurus	1	0	-	1	0	-
									Actinocorallia	2	2	-	2	2	-
									Actinomadura	51	8	0.156863	27	5	0.185185
									Spirillospora	1	0	-	1	0	-
									Thermomonospora	5	0	0	5	0	0
Coriobacteriia	Coriobacteriales	Atopobiaceae	38	18	0.473684	8	6	0.75	Atopobium	1	1	-	1	1	-
									Lancefieldella	2	2	-	0	0	-
									Olegusella	1	1	-	0	0	-
									Olsenella	33	14	0.424242	7	5	0.714286
									Parolsenella	1	0	-	0	0	-
		Coriobacteriaceae	116	98	0.844828	11	4	0.363636	Collinsella	107	98	0.915888	7	4	0.571429
									Enorma	7	0	0	3	0	0
									Phoenicibacter	1	0	-	1	0	-
									Raoultibacter	1	0	-	0	0	-
	Eggerthellales	Eggerthellaceae	81	48	0.592593	26	13	0.5	Adlercreutzia	18	0	0	6	0	0
									"Arabia"	1	1	-	1	1	-
									Cryptobacterium	1	1	-	1	1	-
									Denitrobacterium	1	0	-	1	0	-
									Eggerthella	33	31	0.939394	3	3	1
									Ellagibacter	1	1	-	1	1	-
									Enteroscipio	1	0	-	1	0	-
									Gordonibacter	7	1	0.142857	2	0	-
									Paraeggerthella	2	2	-	1	1	-
									Rubneribacter	4	3	0.75	1	1	-
									Senegalimassilia	4	4	1	2	2	-
									Slackia	8	4	0.5	6	3	0.5
Nitriliruptoria	Egibacterales	Egibacteraceae	1	0	-	1	0	-	Egibacter	1	0	-	1	0	-
	Egicoccales	Egicoccaceae	1	0	-	1	0	-	Egicoccus	1	0	-	1	0	-
	Euzebyales	Euzebyaceae	2	0	-	2	0	-	Euzebya	2	0	-	2	0	-
	Nitriliruptorales	Nitriliruptoraceae	1	0	-	1	0	-	Nitriliruptor	1	0	-	1	0	-
Rubrobacteria	Gaiellales	Gaiellaceae	1	0	-	1	0	-	Gaiella	1	0	-	1	0	-
	Rubrobacterales	Rubrobacteraceae	5	0	0	3	0	0	Rubrobacter	5	0	0	3	0	0
Thermoleophilia	Solirubrobacterales	Baekduiaceae	3	0	0	1	0	-	Baekduia	3	0	0	1	0	-
		Conexibacteraceae	1	0	-	1	0	-	Conexibacter	1	0	-	1	0	-
		Paraconexibacteraceae	2	0	-	1	0	-	Paraconexibacter	2	0	-	1	0	-
		Patulibacteraceae	3	0	0	3	0	0	Patulibacter	3	0	0	3	0	0
		Solirubrobacteraceae	3	0	0	2	0	-	Solirubrobacter	3	0	0	2	0	-
	Thermoleophilales	Thermoleophilaceae	1	0	-	1	0	-	Thermoleophilum	1	0	-	1	0	-
Total			7180	1295	0.180362	1969	257	0.130523	Total	7180	1295	0.180362	1969	257	0.130523
a SAC, sialic acid catabolism, here equal to co-occurrence and genetic linkage of nanA/K/E genes within 10 open reading frames (ORFs) (canonical paradigm) or to containing clustered nanA and nanE-II (within 10 consecutive ORFs) and having rokA as well (Bacteroidetes paradigm). The numbers for putative Bacteroidetes paradigm SAC are in red.
b The positive rate is calculated only when the total number of strains is at least 3. -, information unavailable.
