# Supplementary material for: Distribution and Evolutionary History of Sialic Acid Catabolism in the Phylum Actinobacteria
Source: Microbiol Spectr. 2022 Jan 12;10(1):e02380-21. doi: 10.1128/spectrum.02380-21 (PMC8754123; doi:10.1128/spectrum.02380-21)
Supplement: SUPPLEMENTAL FILE 2 — Supplemental material. Download SPECTRUM02380-21_Supp_2_seq12.xlsx, XLSX file, 0.01 MB [file spectrum02380-21_supp_2_seq12.xlsx]

## Sheet: Table S2
Table S2. Entries used for identification of putative sialic acid catabolic genes.
Gene	PFAM-A Database	Conserved Domain Database	Proteins Used as Queries
nanA	PF00701	TIGR00683, PRK04147, cd00954	-
nanK	PF00480	PRK05082	-
nanE	PF04131	COG3010, PRK01130, cd04729	-
nagA	PF01979	COG1820, TIGR00221, PRK11170, cd00854	-
nagB	PF01182	COG0363, TIGR00502, PRK00443, cd01399	-
Sialidase genea	PF13088, PF13859, PF02012, PF02973, PF15892, PF18413	COG4409, COG4692, cd15482, cd00260, cd15483	-
nanE-II	-	-	WP_014225506.1 (Tannerella forsythia ATCC 43037), WP_010992631.1 (Bacteroides fragilis NCTC 9343)
rokA	-	-	KKY62545.1 (Tannerella forsythia ATCC 43037), WP_005784451.1 (Bacteroides fragilis NCTC 9343)
nanOx	-	-	WP_004843633.1 (Ruminococcus gnavus ATCC 29149), AER44190.1 (Streptococcus suis A7), NP_418700.2 (Escherichia coli str. K-12 substr. MG1655)
a The method for identification of IT-sialidase is shown in MATERIALS AND METHODS of the main text.
